# Supplementary material for: OsNAL11 and OsGASR9 Regulate the Low-Temperature Germination of Rice Seeds by Affecting GA Content
Source: Int J Mol Sci. 2024 Oct 20;25(20):11291. doi: 10.3390/ijms252011291 (PMC11508740; doi:10.3390/ijms252011291)
Supplement: Supplementary file 1 [file ijms-25-11291-s001.zip › 20241023-ijms-3239146-supplementary-revised-Supplemental Table S1.xlsx]

## Sheet: Sheet1
Table S1 The primers involved in this research
Primer name	Primer sequences (5’—>3’)
Qp-CPS1-F	GGATGGCAGATATGACAAAGGCA
Qp-CPS1-R	AGATGCTGCCTCCTCAATTCG
Qp-KS1-F	CTCGATCAGCTGCCATTTGC
Qp-KS1-R	GCGGGCTTCAGACAATTCAC
Qp-KO1-F	TAGTGTGGGAGGCACTCATAGA
Qp-KO1-R	GGTAAAGCCGTTCCTGTTTGTC
Qp-KOL4-F	TGTGGAAGAGTTTGGGAGGGAG
Qp-KOL4-R	GTCAGCCTCAACTGCACACATC
Qp-KAO-F	CTCCTTCGTGTCCTTCCGTC
Qp-KAO-R	ACCACAGCTGAACCTTCCAC
Qp-GA20ox1-F	TTCTTCCTCTGCCCGGAGAT
Qp-GA20ox1-R	CATGTCGGCCCTGTAGTGG
Qp-GA3ox1-F	CGGCGATCTCTTCCATGTGC
Qp-GA3ox1-R	ACCGAGGAAGTAGGGCATGG
Qp-GA2ox8-F	GAGCAGTGGAGTGCAGTTCA
Qp-GA2ox8-R	CCAGCCGGTAAAAACCATGC
Qp-GA2ox10-F	TGAGTACGTTGTGGCGGTGA
Qp-GA2ox10-R	AGACCAGCCTAACCAACGCA
Qp-GID1-F	CTACTACTCCACCATGTTCGAT
Qp-GID1-R	CTGTTTGTAGGCATTGGAGC
Qp-SLR1-F	CTACTACTCCACCATGTTCGAT
Qp-SLR1-R	CTGTTTGTAGGCATTGGAGC
Qp-β-Actin-F	TCTCTCAGCACATTCCAGCA
Qp-β-Actin-R	AATCACAAGTGAGAACCACAG
OsNAL11-Cas9-F	TGCATCCTACCAGTTTGTGCT
OsNAL11-Cas9-R	TACTGCATCGGCCTTACAGTC
OsGASR9-Cas9-F	ACCCATTCATCTCTCTCAACTCTC
OsGASR9-Cas9-R	TACTCTGGACAAAGCACAAGACA
HPT-F	ATTTGTGTACGCCCGACAGT
HPT-R	GTGCTTGACATTGGGGAGTT
Kuo-BD-NAL11-F	tcagaggaggacctgcatatgATGGCTACACCACTCATAGCAGG
Kuo-BD-NAL11-R	tcgacggatccccgggaattcAAAGGCTGACCCCCCTCC
Kuo-AD-GASR9-F	gtaccagattacgctcatatgATGAGGGTTCCTCCTCTTCGTG
Kuo-AD-GASR9-R	atgcccacccgggtggaattcCGGGCACTTGGGCCGTCG
Kuo-cLUC-NAL11-F	acgggggacgagctcggtaccATGGCTACACCACTCATAGCAGG
Kuo-cLUC-NAL11-R	gtacgcggaccggccgtcgacAAAGGCTGACCCCCCTCC
Kuo-nLUC-GASR9-F	acgggggacgagctcggtaccATGAGGGTTCCTCCTCTTCGTG
Kuo-nLUC-GASR9-R	cgcgtacgagatctggtcgacCGGGCACTTGGGCCGTCG
Kuo-HA-NAL11-F	tatccagatccagtgggatccATGGCTACACCACTCATAGCAGG
Kuo-HA-NAL11-R	agtaagcttggtaccgagctcAAAGGCTGACCCCCCTCC
Kuo-Flag-GASR9-F	tatccagatccagtgggatccATGAGGGTTCCTCCTCTTCGTG
Kuo-Flag-GASR9-R	agcggccgcactagtaagcttCGGGCACTTGGGCCGTCG
